# Supplementary material for: An equity indicator for assessing mental healthcare access: a national population case study
Source: Epidemiol Psychiatr Sci. 2024 Nov 29;33:e70. doi: 10.1017/S2045796024000738 (PMC11669800; doi:10.1017/S2045796024000738)
Supplement: Dawadi et al. supplementary material 2 — Dawadi et al. supplementary material [file S2045796024000738sup002.xlsx]

## Sheet: A. T-tests-IRSDs 5 and 1
P is set to 0.001 because of multiple comparisons
Obs = Observations, indicating the number of SA3s in each IRSD quintile
IRSD 1 vs IRSD 5 in 2015 - all population									IRSD 1 vs IRSD 5 in 2019 - all population									IRSD 1 vs IRSD 5 in 2015 - sub-population with estimated mental health need									IRSD 1 vs IRSD 5 in 2019 - sub-population with estimated mental health need
All services									All services									All services									All services
	Obs	Mean	Std. Err.	Std. Dev.	[95% Conf.	Interval]				Obs	Mean	Std. Err.	Std. Dev.	[95% Conf.	Interval]				Obs	Mean	Std. Err.	Std. Dev.	[95% Conf.	Interval]				Obs	Mean	Std. Err.	Std. Dev.	[95% Conf.	Interval]
x	68	0.319743	0.0176921	0.145893	0.284429	0.355056			x	68	0.338556	0.0168382	0.138851	0.304947	0.372165			x	68	5.09145	0.281721	2.32313	4.52913	5.65376			x	68	4.2214	0.209952	1.73131	3.80233	4.64046
y	67	0.497361	0.0149822	0.122634	0.467448	0.527274			y	67	0.571046	0.0174543	0.142869	0.536197	0.605895			y	67	24.8681	0.749108	6.13171	23.3724	26.3637			y	67	23.8931	0.730304	5.9778	22.435	25.3512													s
combined	135	0.407894	0.0138765	0.16123	0.380449	0.435339			combined	135	0.45394	0.0157071	0.1825	0.422874	0.485006			combined	135	14.9065	0.941707	10.9416	13.044	16.769			combined	135	13.9844	0.929198	10.7963	12.1466	15.8222
diff		-0.177618	0.0232133		-0.223533	-0.131703			diff		-0.23249	0.0242472		-0.28045	-0.18453			diff		-19.7766	0.79587		-21.3508	-18.2024			diff		-19.6717	0.755106		-21.1653	-18.1782
diff = mean(x)	mean(y)					t =	7.6516		diff = mean(x)	mean(y)					t =	9.5883		diff = mean(x)	mean(y)					t = -24.8491			diff = mean(x)	mean(y)					t = -26.0516
Ho: diff = 0				degrees	of	freedom =	133		Ho: diff = 0				degrees	of	freedom =	133		Ho: diff = 0				degrees	of	freedom = 133			Ho: diff = 0				degrees	of	freedom = 133
Ha: diff < 0		Ha:	diff	!= 0		Ha: diff	> 0		Ha: diff < 0		Ha:	diff	!= 0		Ha: diff	> 0		Ha: diff < 0		Ha:	diff	!= 0		Ha: diff > 0			Ha: diff < 0		Ha:	diff	!= 0		Ha: diff > 0
Pr(T < t) = 0.0000	Pr(T >	t)	0		Pr(T > t) =	1			Pr(T < t) = 0.0000	Pr(T >	t)	0		Pr(T > t) =	1			Pr(T < t) = 0.0000	Pr(T >	t)	0		Pr(T > t) = 1.0000				Pr(T < t) = 0.0000	Pr(T >	t)	0		Pr(T > t) = 1.0000
Clinical Psychologist									Clinical Psychologist									Clinical Psychologist									Clinical Psychologist
	Obs	Mean	Std. Err.	Std. Dev.	[95% Conf.	Interval]				Obs	Mean	Std. Err.	Std. Dev.	[95% Conf.	Interval]				Obs	Mean	Std. Err.	Std. Dev.	[95% Conf.	Interval]				Obs	Mean	Std. Err.	Std. Dev.	[95% Conf.	Interval]
x	68	0.0511529	0.003788	0.0312366	0.043592	0.0587138			x	68	0.057562	0.0042163	0.0347685	0.0491463	0.0659778			x	68	0.814537	0.0603183	0.497398	0.694141	0.934933			x	68	0.717731	0.0525723	0.433522	0.612796	0.822666
y	67	0.110246	0.0034767	0.0284583	0.103304	0.117187			y	67	0.133806	0.0049619	0.0406151	0.123899	0.143713			y	67	5.51228	0.173837	1.42292	5.16521	5.85936			y	67	5.59857	0.207612	1.69938	5.18406	6.01308
combined	135	0.0804804	0.003617	0.0420263	0.0733265	0.0876343			combined	135	0.0954016	0.0046196	0.0536745	0.0862649	0.104538			combined	135	3.14601	0.222428	2.58438	2.70609	3.58593			combined	135	3.14007	0.235956	2.74156	2.6734	3.60675
diff		-0.0590927	0.0051452		-0.0692698	-0.0489157			diff		-0.0762439	0.0065039		-0.0891083	-0.0633794			diff		-4.69775	0.182933		-5.05958	-4.33591			diff		-4.88084	0.212766		-5.30168	-4.46
diff = mean(x)	mean(y)					t = -11.4850			diff = mean(x)	mean(y)					t = -11.7228			diff = mean(x)	mean(y)					t = -25.6801			diff = mean(x)	mean(y)					t = -22.9399
Ho: diff = 0				degrees	of	freedom = 133			Ho: diff = 0				degrees	of	freedom = 133			Ho: diff = 0				degrees	of	freedom = 133			Ho: diff = 0				degrees	of	freedom = 133
Ha: diff < 0		Ha:	diff	!= 0		Ha: diff > 0			Ha: diff < 0		Ha:	diff	!= 0		Ha: diff > 0			Ha: diff < 0		Ha:	diff	!= 0		Ha: diff > 0			Ha: diff < 0		Ha:	diff	!= 0		Ha: diff > 0
Pr(T < t) = 0.0000	Pr(T >	t)	0		Pr(T > t) = 1.0000				Pr(T < t) = 0.0000	Pr(T >	t)	0		Pr(T > t) = 1.0000				Pr(T < t) = 0.0000	Pr(T >	t)	0		Pr(T > t) = 1.0000				Pr(T < t) = 0.0000	Pr(T >	t)	0		Pr(T > t) = 1.0000
General Practitioner									General Practitioner									General Practitioner									General Practicioner
	Obs	Mean	Std. Err.	Std. Dev.	[95% Conf.	Interval]				Obs	Mean	Std. Err.	Std. Dev.	[95% Conf.	Interval]				Obs	Mean	Std. Err.	Std. Dev.	[95% Conf.	Interval]				Obs	Mean	Std. Err.	Std. Dev.	[95% Conf.	Interval]
x	68	0.113124	0.0062068	0.0511825	0.100736	0.125513			x	68	0.122157	0.0056076	0.0462413	0.110964	0.133349			x	68	1.80134	0.0988343	0.815008	1.60407	1.99862			x	68	1.52315	0.06992	0.576575	1.38359	1.66271
y	67	0.123291	0.0035343	0.0289293	0.116235	0.130348			y	67	0.144565	0.0035702	0.029223	0.137437	0.151693			y	67	6.16457	0.176713	1.44646	5.81175	6.51739			y	67	6.04875	0.149379	1.22272	5.7505	6.34699
combined	135	0.11817	0.0035984	0.0418099	0.111053	0.125287			combined	135	0.133278	0.0034601	0.0402022	0.126435	0.140121			combined	135	3.9668	0.213565	2.4814	3.5444	4.38919			combined	135	3.76919	0.211884	2.46186	3.35012	4.18826
diff		-0.0101671	0.00717		-0.0243492	0.004015			diff		-0.0224085	0.006669		-0.0355994	-0.0092175			diff		-4.36323	0.201693		-4.76217	-3.96429			diff		-4.5256	0.164152		-4.85028	-4.20091
diff = mean(x)	mean(y)					t =	1.418		diff = mean(x)	mean(y)					t =	3.3601		diff = mean(x)	mean(y)					t = -21.6330			diff = mean(x)	mean(y)					t = -27.5696
Ho: diff = 0				degrees	of	freedom =	133		Ho: diff = 0				degrees	of	freedom =	133		Ho: diff = 0				degrees	of	freedom = 133			Ho: diff = 0				degrees	of	freedom = 133
Ha: diff < 0		Ha:	diff	!= 0		Ha: diff	> 0		Ha: diff < 0		Ha:	diff	!= 0		Ha: diff	> 0		Ha: diff < 0		Ha:	diff	!= 0		Ha: diff > 0			Ha: diff < 0		Ha:	diff	!= 0		Ha: diff > 0
Pr(T < t) = 0.0793	Pr(T >	t)	0.1585		Pr(T > t) =	0.9207			Pr(T < t) = 0.0005	Pr(T >	t)	0.001		Pr(T > t) =	0.9995			Pr(T < t) = 0.0000	Pr(T >	t)	0		Pr(T > t) = 1.0000				Pr(T < t) = 0.0000	Pr(T >	t)	0		Pr(T > t) = 1.0000
Psychiatrist									Psychiatrist									Psychiatrist									Psychiatrist
	Obs	Mean	Std. Err.	Std. Dev.	[95% Conf.	Interval]				Obs	Mean	Std. Err.	Std. Dev.	[95% Conf.	Interval]				Obs	Mean	Std. Err.	Std. Dev.	[95% Conf.	Interval]				Obs	Mean	Std. Err.	Std. Dev.	[95% Conf.	Interval]
x	68	0.0593337	0.003547	0.0292495	0.0522539	0.0664136			x	68	0.0595314	0.003269	0.0269572	0.0530064	0.0660564			x	68	0.944805	0.0564812	0.465756	0.832068	1.05754			x	68	0.742287	0.0407611	0.336124	0.660927	0.823646
y	67	0.142274	0.0075833	0.0620716	0.127133	0.157414			y	67	0.145156	0.0074432	0.0609251	0.130295	0.160017			y	67	7.11369	0.379163	3.10358	6.35666	7.87071			y	67	6.07348	0.31143	2.54917	5.45169	6.69527
combined	135	0.100497	0.0054826	0.0637021	0.0896529	0.11134			combined	135	0.102027	0.0054691	0.0635457	0.0912096	0.112844			combined	135	4.0064	0.327017	3.7996	3.35961	4.65318			combined	135	3.38814	0.277758	3.22725	2.83878	3.93749
diff		-0.08294	0.0083321		-0.0994206	-0.0664594			diff		-0.0856247	0.0080887		-0.101624	-0.0696255			diff		-6.16888	0.380621		-6.92174	-5.41603			diff		-5.33119	0.31183		-5.94798	-4.7144
diff = mean(x)	mean(y)					t =	9.9542		diff = mean(x)	mean(y)					t = -10.5857			diff = mean(x)	mean(y)					t = -16.2074			diff = mean(x)	mean(y)					t = -17.0964
Ho: diff = 0				degrees	of	freedom =	133		Ho: diff = 0				degrees	of	freedom = 133			Ho: diff = 0				degrees	of	freedom = 133			Ho: diff = 0				degrees	of	freedom = 133
Ha: diff < 0		Ha:	diff	!= 0		Ha: diff	> 0		Ha: diff < 0		Ha:	diff	!= 0		Ha: diff > 0			Ha: diff < 0		Ha:	diff	!= 0		Ha: diff > 0			Ha: diff < 0		Ha:	diff	!= 0		Ha: diff > 0
Pr(T < t) = 0.0000	Pr(T >	t)	0		Pr(T > t) =	1			Pr(T < t) = 0.0000	Pr(T >	t)	0		Pr(T > t) = 1.0000				Pr(T < t) = 0.0000	Pr(T >	t)	0		Pr(T > t) = 1.0000				Pr(T < t) = 0.0000	Pr(T >	t)	0		Pr(T > t) = 1.0000
Other Allied Health									Other Allied Health									Other Allied Health									Other Allied Health
	Obs	Mean	Std. Err.	Std. Dev.	[95% Conf.	Interval]				Obs	Mean	Std. Err.	Std. Dev.	[95% Conf.	Interval]				Obs	Mean	Std. Err.	Std. Dev.	[95% Conf.	Interval]				Obs	Mean	Std. Err.	Std. Dev.	[95% Conf.	Interval]
x	68	0.0126857	0.0011725	0.0096683	0.0103455	0.0150259			x	68	0.0180909	0.002009	0.0165663	0.014081	0.0221008			x	68	0.202002	0.0186696	0.153953	0.164737	0.239267			x	68	0.225572	0.0250494	0.206562	0.175573	0.275571
y	67	0.0136524	0.0008427	0.0068982	0.0119698	0.015335			y	67	0.0159864	0.0011222	0.009186	0.0137458	0.0182271			y	67	0.682621	0.0421374	0.344909	0.598491	0.766751			y	67	0.668888	0.0469558	0.38435	0.575138	0.762638
combined	135	0.0131655	0.0007222	0.0083911	0.0117371	0.0145939			combined	135	0.0170464	0.0011544	0.0134126	0.0147633	0.0193296			combined	135	0.440532	0.0308666	0.358637	0.379483	0.50158			combined	135	0.445588	0.0326133	0.378933	0.381085	0.510092
diff		-0.0009667	0.0014474		-0.0038296	0.0018962			diff		0.0021045	0.0023103		-0.0024652	0.0066741			diff		-0.480619	0.045859		-0.571326	-0.389912			diff		-0.443316	0.0530008		-0.548149	-0.338483
diff = mean(x)	mean(y)					t =	0.6679		diff = mean(x)	mean(y)					t =	0.9109		diff = mean(x)	mean(y)					t = -10.4804			diff = mean(x)	mean(y)					t =	8.3643
Ho: diff = 0				degrees	of	freedom =	133		Ho: diff = 0				degrees	of	freedom =	133		Ho: diff = 0				degrees	of	freedom = 133			Ho: diff = 0				degrees	of	freedom =	133
Ha: diff < 0		Ha:	diff	!= 0		Ha: diff	> 0		Ha: diff < 0		Ha:	diff	!= 0		Ha: diff	> 0		Ha: diff < 0		Ha:	diff	!= 0		Ha: diff > 0			Ha: diff < 0		Ha:	diff	!= 0		Ha: diff	> 0
Pr(T < t) = 0.2527	Pr(T >	t)	0.5054		Pr(T > t) =	0.7473			Pr(T < t) = 0.8180	Pr(T >	t)	0.364		Pr(T > t) =	0.182			Pr(T < t) = 0.0000	Pr(T >	t)	0		Pr(T > t) = 1.0000				Pr(T < t) = 0.0000	Pr(T >	t)	0		Pr(T > t) =	1
Other Psychologist									Other Psychologist									Other Psychologist									Other Psychologist
	Obs	Mean	Std. Err.	Std. Dev.	[95% Conf.	Interval]				Obs	Mean	Std. Err.	Std. Dev.	[95% Conf.	Interval]				Obs	Mean	Std. Err.	Std. Dev.	[95% Conf.	Interval]				Obs	Mean	Std. Err.	Std. Dev.	[95% Conf.	Interval]
x	68	0.0843241	0.0058546	0.0482785	0.0726382	0.09601			x	68	0.0812151	0.0054575	0.0450039	0.0703218	0.0921083			x	68	1.34274	0.0932265	0.768766	1.15666	1.52882			x	68	1.01266	0.0680489	0.561146	0.87683	1.14848
y	67	0.108248	0.0044145	0.036134	0.0994345	0.117062			y	67	0.131908	0.0048183	0.0394398	0.122288	0.141528			y	67	5.41242	0.220723	1.8067	4.97173	5.8531			y	67	5.51915	0.201604	1.6502	5.11664	5.92167
combined	135	0.0961976	0.0038032	0.0441887	0.0886756	0.10372			combined	135	0.106374	0.0042392	0.0492546	0.0979894	0.114758			combined	135	3.36251	0.212122	2.46464	2.94296	3.78205			combined	135	3.24921	0.221333	2.57166	2.81146	3.68697
diff		-0.0239242	0.0073478		-0.0384579	-0.0093904			diff		-0.0506927	0.0072873		-0.0651067	-0.0362787			diff		-4.06967	0.238367		-4.54115	-3.59819			diff		-4.5065	0.211524		-4.92488	-4.08811
diff = mean(x)	mean(y)					t =	3.2559		diff = mean(x)	mean(y)					t =	6.9563		diff = mean(x)	mean(y)					t = -17.0732			diff = mean(x)	mean(y)					t = -21.3049
Ho: diff = 0				degrees	of	freedom =	133		Ho: diff = 0				degrees	of	freedom =	133		Ho: diff = 0				degrees	of	freedom = 133			Ho: diff = 0				degrees	of	freedom = 133
Ha: diff < 0		Ha:	diff	!= 0		Ha: diff	> 0		Ha: diff < 0		Ha:	diff	!= 0		Ha: diff	> 0		Ha: diff < 0		Ha:	diff	!= 0		Ha: diff > 0			Ha: diff < 0		Ha:	diff	!= 0		Ha: diff > 0
Pr(T < t) = 0.0007	Pr(T >	t)	0.0014		Pr(T > t) =	0.9993			Pr(T < t) = 0.0000	Pr(T >	t)	0		Pr(T > t) =	1			Pr(T < t) = 0.0000	Pr(T >	t)	0		Pr(T > t) = 1.0000				Pr(T < t) = 0.0000	Pr(T >	t)	0		Pr(T > t) = 1.0000

## Sheet: B. T-tests-all IRSDs over time
Significance is set to p<= 0.001 because of multiple comparisons
Obs = Observations, indicating the number of SA3s in each IRSD quintile
IRSD in 2015 vs 2019 - all population																	IRSD in 2015 vs 2019 - sub-population with estimated mental health need
Services	IRSD	Year	Obs	Mean rate	Std. Err.	Std. Dev.	Lower 95% CI	Upper 95% CI	Mean Diff.	SE	T-Value	DF	Ha: diff < 0	Ha: diff != 0	Ha: diff > 0		Services	IRSD	Year	Obs	Mean rate	Std. Err.	Std. Dev.	Lower 95% CI	Upper 95% CI	Mean Diff.	SE	T-Value	DF	Ha: diff < 0	Ha: diff != 0	Ha: diff > 0
All services	IRSD1	2015	68	0.319743	0.0176921	0.145893	0.285066	0.354419	-0.0188131	0.024424	-0.77027	134	0.221248	0.442496	0.778752		All services	IRSD1	2015	68	5.09145	0.281721	2.32313	4.53927	5.64362	0.870051	0.35135	2.47631	134	0.99274	0.0145209	0.00726043
	IRSD1	2019	68	0.338556	0.0168382	0.138851	0.305553	0.371559										IRSD1	2019	68	4.2214	0.209952	1.73131	3.80989	4.6329
	IRSD2	2015	68	0.346052	0.0164329	0.135509	0.313843	0.37826	-0.0379766	0.022941	-1.6554	134	0.0500919	0.100184	0.949908			IRSD2	2015	68	8.54449	0.405751	3.34591	7.74921	9.33976	1.62506	0.497821	3.26435	134	0.999304	0.00139264	0.000696318
	IRSD2	2019	68	0.384028	0.0160078	0.132004	0.352653	0.415404										IRSD2	2019	68	6.91943	0.288429	2.37845	6.35411	7.48475
	IRSD3	2015	67	0.443043	0.0165806	0.135718	0.410545	0.475541	-0.0249783	0.0226931	-1.1007	132	0.136515	0.27303	0.863485			IRSD3	2015	67	11.8778	0.444521	3.63856	11.0066	12.7491	-3.56842	0.677552	-5.26663	132	2.74627e-07	5.49255e-07	1
	IRSD3	2019	67	0.468021	0.0154939	0.126823	0.437653	0.498389										IRSD3	2019	67	15.4462	0.511349	4.18557	14.444	16.4485
	IRSD4	2015	68	0.48359	0.0167071	0.13777	0.450845	0.516336	-0.0608474	0.024109	-2.52385	134	0.00638771	0.0127754	0.993612			IRSD4	2015	68	16.7332	0.578099	4.76713	15.6002	17.8663	-0.333784	0.794411	-0.420166	134	0.337519	0.675037	0.662481
	IRSD4	2019	68	0.544438	0.0173816	0.143332	0.51037	0.578506										IRSD4	2019	68	17.067	0.544876	4.49317	15.9991	18.135
	IRSD5	2015	67	0.497361	0.0149822	0.122634	0.467996	0.526726	-0.0736849	0.0230025	-3.20334	132	0.000851495	0.00170299	0.999149			IRSD5	2015	67	24.8681	0.749108	6.13171	23.3998	26.3363	0.974916	1.04619	0.931876	132	0.823449	0.353102	0.176551
	IRSD5	2019	67	0.571046	0.0174543	0.142869	0.536836	0.605256										IRSD5	2019	67	23.8931	0.730304	5.9778	22.4617	25.3245
Clinical Psychologist	IRSD1	2015	68	0.0511529	0.00378799	0.0312366	0.0437284	0.0585774	-0.00640912	0.00566799	-1.13076	134	0.130088	0.260176	0.869912		Clinical Psychologist	IRSD1	2015	68	0.814537	0.0603183	0.497398	0.696313	0.932761	0.0968057	0.0800134	1.20987	134	0.88577	0.22846	0.11423
	IRSD1	2019	68	0.057562	0.0042163	0.0347685	0.0492981	0.065826										IRSD1	2019	68	0.717731	0.0525723	0.433522	0.614689	0.820773
	IRSD2	2015	68	0.0563	0.00456944	0.0376806	0.0473439	0.0652561	-0.0124387	0.00671263	-1.85303	134	0.0330391	0.0660782	0.966961			IRSD2	2015	68	1.39012	0.112826	0.930385	1.16898	1.61126	0.151589	0.143456	1.05669	134	0.853723	0.292553	0.146277
	IRSD2	2019	68	0.0687386	0.00491727	0.0405489	0.0591008	0.0783765										IRSD2	2019	68	1.23853	0.0885995	0.73061	1.06488	1.41219
	IRSD3	2015	67	0.0833464	0.00457088	0.0374143	0.0743875	0.0923053	-0.0125818	0.00690869	-1.82116	132	0.0354238	0.0708476	0.964576			IRSD3	2015	67	2.23449	0.122544	1.00306	1.9943	2.47467	-0.93146	0.210353	-4.42808	132	9.87578e-06	1.97516e-05	0.99999
	IRSD3	2019	67	0.0959282	0.00518045	0.0424038	0.0857745	0.106082										IRSD3	2019	67	3.16595	0.170972	1.39947	2.83084	3.50105
	IRSD4	2015	68	0.101335	0.00478884	0.0394898	0.0919487	0.110721	-0.0222556	0.00771384	-2.88515	134	0.00228038	0.00456075	0.99772			IRSD4	2015	68	3.5064	0.165704	1.36643	3.18162	3.83117	-0.367913	0.251784	-1.46122	134	0.0731474	0.146295	0.926853
	IRSD4	2019	68	0.12359	0.00604734	0.0498677	0.111738	0.135443										IRSD4	2019	68	3.87431	0.189572	1.56325	3.50275	4.24587
	IRSD5	2015	67	0.110246	0.00347674	0.0284583	0.103431	0.11706	-0.0235603	0.00605875	-3.88864	132	7.94939e-05	0.000158988	0.999921			IRSD5	2015	67	5.51228	0.173837	1.42292	5.17156	5.853	-0.0862904	0.27078	-0.318673	132	0.375239	0.750478	0.624761
	IRSD5	2019	67	0.133806	0.00496192	0.0406151	0.124081	0.143531										IRSD5	2019	67	5.59857	0.207612	1.69938	5.19165	6.00549
General Practicioner	IRSD1	2015	68	0.113124	0.00620679	0.0511825	0.100959	0.12529	-0.00903225	0.00836477	-1.0798	134	0.141086	0.282172	0.858914		General Practicioner	IRSD1	2015	68	1.80134	0.0988343	0.815008	1.60763	1.99506	0.278193	0.121066	2.29786	134	0.988441	0.0231186	0.0115593
	IRSD1	2019	68	0.122157	0.00560759	0.0462413	0.111166	0.133147										IRSD1	2019	68	1.52315	0.06992	0.576575	1.38611	1.66019
	IRSD2	2015	68	0.127292	0.00523227	0.0431464	0.117037	0.137547	-0.00788124	0.00725902	-1.08572	134	0.139777	0.279554	0.860223			IRSD2	2015	68	3.14301	0.129192	1.06534	2.88979	3.39623	0.707458	0.157828	4.48247	134	0.999992	1.56825e-05	7.84127e-06
	IRSD2	2019	68	0.135173	0.00503158	0.0414914	0.125311	0.145035										IRSD2	2019	68	2.43555	0.090659	0.747593	2.25786	2.61324
	IRSD3	2015	67	0.141858	0.00493435	0.0403894	0.132186	0.151529	-0.00960524	0.00684137	-1.404	132	0.0813344	0.162669	0.918666			IRSD3	2015	67	3.80316	0.132288	1.08283	3.54387	4.06244	-1.19562	0.204842	-5.83681	132	1.95413e-08	3.90826e-08	1
	IRSD3	2019	67	0.151463	0.00473882	0.0387889	0.142175	0.160751										IRSD3	2019	67	4.99878	0.156397	1.28016	4.69224	5.30531
	IRSD4	2015	68	0.136946	0.00418274	0.0344917	0.128747	0.145144	-0.0188873	0.00578568	-3.26449	134	0.000696001	0.001392	0.999304			IRSD4	2015	68	4.7386	0.144731	1.19349	4.45493	5.02227	-0.146441	0.19144	-0.764943	134	0.222825	0.445651	0.777175
	IRSD4	2019	68	0.155833	0.00399735	0.032963	0.147998	0.163668										IRSD4	2019	68	4.88504	0.125309	1.03332	4.63944	5.13065
	IRSD5	2015	67	0.123291	0.00353427	0.0289293	0.116364	0.130219	-0.0212736	0.00502365	-4.23469	132	2.13009e-05	4.26018e-05	0.999979			IRSD5	2015	67	6.16457	0.176714	1.44646	5.81821	6.51093	0.115824	0.231391	0.500556	132	0.691242	0.617517	0.308758
	IRSD5	2019	67	0.144565	0.00357016	0.029223	0.137568	0.151563										IRSD5	2019	67	6.04875	0.149379	1.22272	5.75597	6.34153
Psychiatrist	IRSD1	2015	68	0.0593337	0.00354702	0.0292495	0.0523816	0.0662859	-0.000197642	0.00482369	-0.0409731	134	0.483689	0.967378	0.516311		Psychiatrist	IRSD1	2015	68	0.944805	0.0564812	0.465756	0.834102	1.05551	0.202518	0.0696533	2.90752	134	0.997867	0.00426516	0.00213258
	IRSD1	2019	68	0.0595314	0.00326904	0.0269572	0.0531241	0.0659387										IRSD1	2019	68	0.742287	0.0407611	0.336124	0.662395	0.822178
	IRSD2	2015	68	0.0580924	0.00379537	0.0312974	0.0506535	0.0655313	-0.00518718	0.00514006	-1.00917	134	0.157357	0.314713	0.842643			IRSD2	2015	68	1.43438	0.0937128	0.772775	1.2507	1.61806	0.294208	0.112618	2.61244	134	0.994992	0.0100162	0.00500808
	IRSD2	2019	68	0.0632796	0.00346632	0.028584	0.0564856	0.0700736										IRSD2	2019	68	1.14017	0.0624562	0.515027	1.01776	1.26259
	IRSD3	2015	67	0.087152	0.00526866	0.0431258	0.0768254	0.0974786	0.00301257	0.00651036	0.462734	132	0.677842	0.644317	0.322158			IRSD3	2015	67	2.33651	0.141251	1.15619	2.05966	2.61337	-0.440364	0.189427	-2.32471	132	0.0108068	0.0216135	0.989193
	IRSD3	2019	67	0.0841394	0.0038244	0.0313041	0.0766436	0.0916353										IRSD3	2019	67	2.77688	0.126218	1.03314	2.52949	3.02427
	IRSD4	2015	68	0.114345	0.00624275	0.0514791	0.102109	0.126581	-0.000926249	0.00849395	-0.109048	134	0.456664	0.913328	0.543336			IRSD4	2015	68	3.95657	0.216012	1.78128	3.53319	4.37995	0.343055	0.281536	1.21851	134	0.887415	0.225169	0.112585
	IRSD4	2019	68	0.115271	0.0057598	0.0474965	0.103982	0.12656										IRSD4	2019	68	3.61351	0.180558	1.48892	3.25962	3.96741
	IRSD5	2015	67	0.142274	0.00758325	0.0620716	0.127411	0.157137	-0.00288238	0.0106258	-0.271263	132	0.393306	0.786612	0.606694			IRSD5	2015	67	7.11369	0.379163	3.10358	6.37053	7.85685	1.04021	0.490666	2.12	132	0.982061	0.0358779	0.0179389
	IRSD5	2019	67	0.145156	0.00744318	0.0609251	0.130567	0.159745										IRSD5	2019	67	6.07348	0.31143	2.54917	5.46307	6.68388
Other Allied Health Professional	IRSD1	2015	68	0.0126857	0.00117245	0.00966827	0.0103877	0.0149837	-0.00540515	0.00232606	-2.32373	134	0.0108223	0.0216446	0.989178		Other Allied Health Professional	IRSD1	2015	68	0.202002	0.0186696	0.153953	0.16541	0.238594	-0.02357	0.0312414	-0.754446	134	0.225953	0.451905	0.774047
	IRSD1	2019	68	0.0180909	0.00200896	0.0165663	0.0141533	0.0220284										IRSD1	2019	68	0.225572	0.0250494	0.206562	0.176475	0.274669
	IRSD2	2015	68	0.0164098	0.00152467	0.0125727	0.0134214	0.0193981	-0.00733848	0.00257308	-2.85202	134	0.00251664	0.00503328	0.997483			IRSD2	2015	68	0.40518	0.0376461	0.310438	0.331394	0.478966	-0.0227167	0.0530279	-0.428392	134	0.334527	0.669054	0.665473
	IRSD2	2019	68	0.0237483	0.00207271	0.017092	0.0196857	0.0278108										IRSD2	2019	68	0.427897	0.0373461	0.307964	0.354698	0.501095
	IRSD3	2015	67	0.014618	0.000966262	0.0079092	0.0127241	0.0165119	-0.00504843	0.00161053	-3.13463	132	0.00106048	0.00212096	0.99894			IRSD3	2015	67	0.391903	0.0259052	0.212043	0.341129	0.442678	-0.257154	0.049793	-5.16445	132	4.33683e-07	8.67367e-07	1
	IRSD3	2019	67	0.0196664	0.00128847	0.0105466	0.017141	0.0221918										IRSD3	2019	67	0.649057	0.0425238	0.348072	0.565711	0.732404
	IRSD4	2015	68	0.0144674	0.001081	0.00891419	0.0123486	0.0165861	-0.0029952	0.0016579	-1.80662	134	0.0365325	0.073065	0.963468			IRSD4	2015	68	0.500601	0.037405	0.308449	0.427287	0.573915	-0.046815	0.054331	-0.861664	134	0.195206	0.390412	0.804794
	IRSD4	2019	68	0.0174626	0.00125701	0.0103655	0.0149988	0.0199263										IRSD4	2019	68	0.547416	0.0394046	0.324939	0.470183	0.624649
	IRSD5	2015	67	0.0136524	0.000842748	0.00689819	0.0120006	0.0153042	-0.002334	0.00140344	-1.66305	132	0.0493371	0.0986742	0.950663			IRSD5	2015	67	0.682621	0.0421374	0.344909	0.600032	0.76521	0.013733	0.0630904	0.217672	132	0.58599	0.828021	0.41401
	IRSD5	2019	67	0.0159864	0.00112224	0.00918595	0.0137868	0.018186										IRSD5	2019	67	0.668888	0.0469558	0.38435	0.576855	0.760921
Other Psychologist	IRSD1	2015	68	0.0843241	0.00585463	0.0482785	0.072849	0.0957992	0.00310904	0.00800383	0.388444	134	0.650848	0.698304	0.349152		Other Psychologist	IRSD1	2015	68	1.34274	0.0932265	0.768766	1.16002	1.52546	0.330084	0.11542	2.85984	134	0.997541	0.00491785	0.00245893
	IRSD1	2019	68	0.0812151	0.00545753	0.0450039	0.0705183	0.0919118										IRSD1	2019	68	1.01266	0.0680489	0.561146	0.879281	1.14603
	IRSD2	2015	68	0.0882026	0.00526461	0.0434131	0.0778839	0.0985212	-0.00660702	0.00713543	-0.925946	134	0.178069	0.356139	0.821931			IRSD2	2015	68	2.17784	0.12999	1.07193	1.92306	2.43262	0.46956	0.156297	3.00428	134	0.998411	0.00317794	0.00158897
	IRSD2	2019	68	0.0948096	0.00481645	0.0397175	0.0853694	0.10425										IRSD2	2019	68	1.70828	0.0867829	0.71563	1.53819	1.87838
	IRSD3	2015	67	0.116069	0.00512253	0.0419297	0.106028	0.126109	-0.00189054	0.0070149	-0.269503	132	0.393982	0.787963	0.606018			IRSD3	2015	67	3.11176	0.137333	1.12412	2.84258	3.38093	-0.781282	0.209471	-3.72978	132	0.000141749	0.000283497	0.999858
	IRSD3	2019	67	0.117959	0.00479255	0.0392287	0.108566	0.127352										IRSD3	2019	67	3.89304	0.15817	1.29468	3.58303	4.20305
	IRSD4	2015	68	0.116498	0.00527441	0.0434939	0.10616	0.126836	-0.0157831	0.00755753	-2.08839	134	0.0193275	0.0386549	0.980673			IRSD4	2015	68	4.03107	0.182505	1.50498	3.67336	4.38878	-0.11567	0.249195	-0.464174	134	0.321638	0.643276	0.678362
	IRSD4	2019	68	0.132281	0.00541265	0.0446339	0.121672	0.14289										IRSD4	2019	68	4.14674	0.169676	1.39918	3.81417	4.4793
	IRSD5	2015	67	0.108248	0.00441446	0.036134	0.0995959	0.116901	-0.0236595	0.00653482	-3.62053	132	0.000208929	0.000417859	0.999791			IRSD5	2015	67	5.41242	0.220723	1.8067	4.9798	5.84503	-0.106739	0.298936	-0.357063	132	0.360808	0.721615	0.639192
	IRSD5	2019	67	0.131908	0.00481834	0.0394398	0.122464	0.141352										IRSD5	2019	67	5.51915	0.201604	1.6502	5.12401	5.9143

## Sheet: C. Concentration Indexes
			A. Concentration Indexes (ranked by IRSD) - all population						Concentration Indexes (ranked by IRSD) - sub-population with estimated mental health need
Service	Year	Obs	Concentration Index Value	Robust S.E.	p	F-test	p F-test	p for trend	Concentration Index Value	Robust S.E.	p	F-test	p F-test	p for trend
All services	2015	335	0.109656	0.0200531	≤0.0001	0.147171	0.9643	<0.001	0.0941551	0.0234873	≤0.0001	0.386334	0.8185	<0.001
	2016	336	0.114948	0.0200078	≤0.0001				0.0983022	0.02322	≤0.0001
	2017	336	0.12074	0.019838	≤0.0001				0.106112	0.025394	≤0.0001
	2018	336	0.124659	0.0197592	≤0.0001				0.110056	0.0252506	≤0.0001
	2019	336	0.130921	0.0197421	≤0.0001				0.116336	0.0248699	≤0.0001
Clinical Psychologist	2015	333	0.169963	0.0212588	≤0.0001	0.109187	0.9793	0.001	0.158117	0.0262516	≤0.0001	0.648514	0.628	0.001
	2016	333	0.176183	0.021338	≤0.0001				0.16295	0.0261026	≤0.0001
	2017	333	0.178329	0.021273	≤0.0001				0.175029	0.0279355	≤0.0001
	2018	334	0.184458	0.021166	≤0.0001				0.185316	0.0276503	≤0.0001
	2019	334	0.188891	0.0212904	≤0.0001				0.191759	0.0278197	≤0.0001
General Practicioner	2015	335	0.044567	0.0194028	0.0222	0.194972	0.9411	0.001	0.044923	0.0225317	0.047	0.209772	0.9331	0.005
	2016	336	0.0511821	0.0194	0.0087				0.0504535	0.0224781	0.0254
	2017	336	0.0594121	0.0192041	0.0021				0.0577389	0.0246001	0.0195
	2018	336	0.0631124	0.019125	0.0011				0.0585573	0.0248608	0.0191
	2019	336	0.0694758	0.0190293	0.0003				0.0625796	0.0248903	0.0124
Psychiatrist	2015	335	0.202318	0.0252665	≤0.0001	0.0286483	0.9984	0.016	0.17219	0.0294718	≤0.0001	0.486371	0.7458	0.009
	2016	335	0.201655	0.0249702	≤0.0001				0.171302	0.0290996	≤0.0001
	2017	336	0.205675	0.0249993	≤0.0001				0.178148	0.0305764	≤0.0001
	2018	336	0.21015	0.024823	≤0.0001				0.184068	0.0302312	≤0.0001
	2019	336	0.210676	0.0243983	≤0.0001				0.187948	0.0289649	≤0.0001
Other Allied Health Professional	2015	332	0.0265489	0.0231568	0.2524	0.124553	0.9737	0.038*	0.0136261	0.0262298	0.6038	0.204362	0.9361	0.052
	2016	332	0.0133422	0.0231059	0.564				0.00858301	0.0261641	0.7431
	2017	332	0.01895	0.0227048	0.4045				0.0124406	0.0303015	0.6817
	2018	333	0.00483884	0.0225145	0.83				0.00283615	0.0292723	0.9229
	2019	333	3.43732e-05	0.0236061	0.9988				-0.0118277	0.0300351	0.694
Other Psychologist	2015	335	0.0703318	0.0208439	0.0008	0.46466	0.7617	<0.001	0.056224	0.0250013	0.0252	0.532483	0.7119	<0.001
	2016	335	0.0800451	0.0208355	≤0.0001				0.0657489	0.0246278	0.008
	2017	336	0.0928046	0.0207388	≤0.0001				0.0744554	0.0280263	0.0083
	2018	336	0.101714	0.0207444	≤0.0001				0.0805448	0.0282727	0.0047
	2019	335	0.111736	0.0207445	≤0.0001				0.0918512	0.0279928	0.0011
*p for trend signficant indicating decreasng inequality over time (opposite result compared to the other sservice types).

## Sheet: D. Need Estimate
Table.	Population percentage of very-high Kessler-10 (K10) scores in working age (18-64 years) Australians
	The sub-population with a mental health service need was estimated using the prevalence of those reporting very-high levels of psychological distress in the National Health Surveys.
	Index of Relative Socio-economic Disadvantage (IRSD)
	For service data from 2015 and 2016, very high K10 rates were extracted from the 2014/15 NHS; for data from 2017, 2018, and 2019, very high K10 rates were extracted from the 2017/18 NHS.
National Health Surveys	Percentage of very-high K10	Service data	IRSD from Census 2016
2014/15	6.28	2015	IRSD1
	4.05	& 2016	IRSD2
	3.73		IRSD3
	2.89		IRSD4
	2		IRSD5
2017/18	8.02	2017,	IRSD1
	5.55	2019 &	IRSD2
	3.03	2019	IRSD3
	3.19		IRSD4
	2.39		IRSD5

## Sheet: E. Sensitivity Analysis
								Service rates - all population			Service rates - sub-population with estimated mental health need
Year	IRSD	MBS Services	CMH Services	All Services	IRSD Population	VHK10 Rate	VHK10 population	MBS service rate	CMH service rate	All services rate	MBS service rate	CMH service rate	All services rate
2015	1	1.38222e+06	2197982	3580204	3904729	0.0628	245217	0.353987	0.562903	0.916889	5.63673	8.96342	14.6001
2015	5	2.45157e+06	1137397	3588970	4825934	0.02	96518.7	0.508	0.235684	0.743684	25.4	11.7842	37.1842
							IRSD 5:1 Ratio	1.43508	0.418695	0.811095	4.50615	1.3147	2.54684
Year	IRSD	MBS Services	CMH Services	All Services	IRSD Population	VHK10 Rate	VHK10 population	MBS service rate	CMH service rate	All services rate	MBS service rate	CMH service rate	All services rate
2019	1	1.50075e+06	2330501	3831253	4081672	0.0802	327350	0.367681	0.570967	0.938648	4.58455	7.11929	11.7038
2019	5	3.01351e+06	1336612	4350120	5150654	0.0239	123101	0.585073	0.259503	0.844576	24.48	10.8579	35.3379
							IRSD 5:1 Ratio	1.59125	0.454498	0.89978	5.33969	1.52513	3.01934
Note: CMH = Community mental health service. Services comprise a service contact between a specialised community mental health care providers and a patient, and care is provided in a community setting. Service providers are government-funded.
These data encompass all of Australia, and are obtained from the National Community Mental Healthcare Database (https://meteor.aihw.gov.au/content/699975).
